# Supplementary material for: Pleurotus Ostreatus Ameliorates Obesity by Modulating the Gut Microbiota in Obese Mice Induced by High-Fat Diet
Source: Nutrients. 2022 Apr 29;14(9):1868. doi: 10.3390/nu14091868 (PMC9103077; doi:10.3390/nu14091868)
Supplement: Supplementary file 1 [file nutrients-14-01868-s001.zip]

Archive with 1 entries (1 files):
- nutrients-1667960-supplementary.pdf
